# Supplementary material for: Human Ad19a/64 HERV-W Vaccines Uncover Immunosuppression Domain-Dependent T-Cell Response Differences in Inbred Mice
Source: Int J Mol Sci. 2023 Jun 9;24(12):9972. doi: 10.3390/ijms24129972 (PMC10297909; doi:10.3390/ijms24129972)
Supplement: Supplementary file 1 [file ijms-24-09972-s001.zip]

Archive with 1 entries (1 files):
- ijms-2430239-supplementary.pdf
